# Supplementary material for: Layer-by-Layer Electrode Fabrication for Improved Performance of Porous Polyimide-Based Supercapacitors
Source: Materials (Basel). 2021 Dec 21;15(1):4. doi: 10.3390/ma15010004 (PMC8745899; doi:10.3390/ma15010004)
Supplement: Supplementary file 1 [file materials-15-00004-s001.zip]

Archive with 1 entries (1 files):
- materials-1513148-supplementary.pdf
